# Supplementary material for: Foam-in-Vein: Characterisation of Blood Displacement Efficacy of Liquid Sclerosing Foams
Source: Biomolecules. 2022 Nov 22;12(12):1725. doi: 10.3390/biom12121725 (PMC9775758; doi:10.3390/biom12121725)
Supplement: Supplementary file 1 [file biomolecules-12-01725-s001.zip]

Archive with 1 entries (1 files):
- biomolecules-1858514-supplementary.pdf
